# Supplementary material for: Accelerating Complete Phytoplasma Genome Assembly by Immunoprecipitation-Based Enrichment and MinION-Based DNA Sequencing for Comparative Analyses
Source: Front Microbiol. 2021 Nov 11;12:766221. doi: 10.3389/fmicb.2021.766221 (PMC8632452; doi:10.3389/fmicb.2021.766221)
Supplement: Supplementary Table 1 — Prediction of putative secreted proteins based on SignalP-4.1 and SignalP-5.0. [file Table_1.XLSX]

## Sheet: SignalP
Locus tag	Contig	Start	End	Length	Strand	Gene	Product	SignalP-5.0	SignalP-4.1
EPWB_v2c0110	CP040925	9439	11160	1722	1	NA	hypothetical protein	NO	YES
EPWB_v2c0120	CP040925	11373	12542	1170	1	NA	hypothetical protein	NO	YES
EPWB_v2c0160	CP040925	21698	23047	1350	1	hcaD	NADH oxidase H2O2-forming	NO	YES
EPWB_v2c0170	CP040925	23187	23501	315	1	NA	hypothetical protein	NO	YES
EPWB_v2c0250	CP040925	31622	33250	1629	1	pyrG	CTP synthetase	NO	YES
EPWB_v2c0260	CP040925	33529	34047	519	-1	imp	immunodominant membrane protein	NO	YES
EPWB_v2c0310	CP040925	39801	40898	1098	1	malK	ABC-type sugar transport system, ATP-binding protein	NO	YES
EPWB_v2c0340	CP040925	42770	44506	1737	1	malE	ABC-type sugar transport system, maltose-binding protein	NO	YES
EPWB_v2c0430	CP040925	58327	58548	222	1	NA	putative secreted protein	YES	YES
EPWB_v2c0460	CP040925	62521	64107	1587	1	NA	phosphodiesterase	NO	YES
EPWB_v2c0480	CP040925	64892	65791	900	1	miaA	tRNA delta(2)-isopentenylpyrophosphate transferase	NO	YES
EPWB_v2c0700	CP040925	86529	86804	276	1	NA	hypothetical protein	NO	YES
EPWB_v2c0880	CP040925	104623	105264	642	1	NA	hypothetical protein	NO	YES
EPWB_v2c0890	CP040925	106068	106676	609	1	NA	putative secreted protein	YES	YES
EPWB_v2c0930	CP040925	117336	117728	393	1	rpsI	30S ribosomal protein S9	NO	YES
EPWB_v2c1000	CP040925	125432	125857	426	1	rplK	50S ribosomal protein L11	NO	YES
EPWB_v2c1060	CP040925	136035	136439	405	1	rpsL	30S ribosomal protein S12	NO	YES
EPWB_v2c1070	CP040925	136480	136950	471	1	rpsG	30S ribosomal protein S7	NO	YES
EPWB_v2c1110	CP040925	141494	141685	192	1	rpmI	50S ribosomal protein L35	NO	YES
EPWB_v2c1120	CP040925	141721	142431	711	1	rplT	50S ribosomal protein L20	NO	YES
EPWB_v2c1150	CP040925	144278	144412	135	1	rpmH	50S ribosomal protein L34	NO	YES
EPWB_v2c1230	CP040925	158862	159251	390	1	NA	hypothetical protein	NO	YES
EPWB_v2c1580	CP040925	187317	187736	420	1	rplP	50S ribosomal protein L16	NO	YES
EPWB_v2c1670	CP040925	191238	191591	354	1	rplR	50S ribosomal protein L18	NO	YES
EPWB_v2c1700	CP040925	192383	192820	438	1	rplO	50S ribosomal protein L15	NO	YES
EPWB_v2c1760	CP040925	195749	196141	393	1	rpsK	30S ribosomal protein S11	NO	YES
EPWB_v2c1780	CP040925	197160	197516	357	1	rplQ	50S ribosomal protein L17	NO	YES
EPWB_v2c2040	CP040925	226997	227767	771	1	NA	hypothetical protein	NO	YES
EPWB_v2c2050	CP040925	227791	228090	300	1	NA	putative secreted protein, AYWB SAP30-like	YES	YES
EPWB_v2c2070	CP040925	232322	232768	447	-1	NA	putative secreted protein	YES	YES
EPWB_v2c2080	CP040925	233256	234236	981	1	NA	hypothetical protein	NO	YES
EPWB_v2c2150	CP040925	240804	241382	579	1	NA	putative secreted protein, AYWB SAP40-like	YES	YES
EPWB_v2c2310	CP040925	257628	258368	741	-1	NA	hypothetical protein	NO	YES
EPWB_v2c2320	CP040925	260117	260491	375	-1	NA	putative secreted protein, AYWB SAP48-like	YES	YES
EPWB_v2c2330	CP040925	260510	260983	474	-1	NA	AYWB SAP67-like protein	NO	YES
EPWB_v2c2370	CP040925	265289	265786	498	1	NA	putative secreted protein, AYWB SAP45-like	YES	YES
EPWB_v2c2390	CP040925	266971	267744	774	1	NA	putative secreted protein	YES	YES
EPWB_v2c2400	CP040925	267768	268136	369	1	NA	putative secreted protein, AYWB SAP54-like	YES	YES
EPWB_v2c2410	CP040925	268320	268487	168	1	NA	hypothetical protein	NO	YES
EPWB_v2c2420	CP040925	268890	269060	171	1	NA	hypothetical protein	NO	YES
EPWB_v2c2430	CP040925	269086	269721	636	-1	NA	hypothetical protein	NO	YES
EPWB_v2c2440	CP040925	271081	271533	453	-1	NA	putative secreted protein, AYWB SAP08-like	YES	YES
EPWB_v2c2450	CP040925	272346	272672	327	1	NA	hypothetical protein	NO	YES
EPWB_v2c2460	CP040925	273068	273544	477	1	NA	hypothetical protein	NO	YES
EPWB_v2c2520	CP040925	276368	278668	2301	1	hflB	ATP-dependent Zn protease	YES	YES
EPWB_v2c2530	CP040925	278714	279028	315	1	NA	putative secreted protein	YES	YES
EPWB_v2c2560	CP040925	281061	281771	711	1	NA	hypothetical protein	NO	YES
EPWB_v2c2680	CP040925	292137	292673	537	1	NA	hypothetical protein	NO	YES
EPWB_v2c2690	CP040925	294293	295027	735	1	NA	putative secreted protein	YES	YES
EPWB_v2c2710	CP040925	295805	296506	702	1	NA	hypothetical protein	NO	YES
EPWB_v2c2730	CP040925	298370	299344	975	1	NA	hypothetical protein	NO	YES
EPWB_v2c2780	CP040925	303896	304531	636	1	NA	putative secreted protein	YES	YES
EPWB_v2c2800	CP040925	306854	307618	765	-1	NA	putative secreted protein, AYWB SAP55-like	YES	YES
EPWB_v2c2810	CP040925	307995	308267	273	-1	NA	hypothetical protein	NO	YES
EPWB_v2c2850	CP040925	311160	311645	486	1	NA	putative secreted protein, AYWB SAP42-like	YES	YES
EPWB_v2c2860	CP040925	312437	312550	114	-1	NA	hypothetical protein	NO	YES
EPWB_v2c2870	CP040925	313285	313659	375	-1	NA	putative secreted protein, AYWB SAP68-like	YES	YES
EPWB_v2c2900	CP040925	317837	318211	375	-1	NA	putative secreted protein, AYWB SAP21-like	YES	YES
EPWB_v2c2910	CP040925	318700	319413	714	1	NA	hypothetical protein	NO	YES
EPWB_v2c2920	CP040925	320058	320738	681	1	NA	hypothetical protein	NO	YES
EPWB_v2c2950	CP040925	325769	327253	1485	-1	uvrC	excinuclease ABC subunit C	NO	YES
EPWB_v2c2960	CP040925	328400	329233	834	1	NA	hypothetical protein	NO	YES
EPWB_v2c2980	CP040925	332192	332449	258	-1	NA	hypothetical protein	NO	YES
EPWB_v2c2990	CP040925	334834	335064	231	-1	NA	retron-type reverse transcriptase	NO	YES
EPWB_v2c3030	CP040925	340086	340418	333	-1	NA	putative secreted protein	YES	YES
EPWB_v2c3060	CP040925	344216	344782	567	-1	NA	putative secreted protein, AYWB SAP19-like	YES	YES
EPWB_v2c3090	CP040925	347086	347295	210	-1	NA	putative secreted protein	YES	YES
EPWB_v2c3110	CP040925	348579	348944	366	-1	NA	putative secreted protein, AYWB SAP21-like	YES	YES
EPWB_v2c3120	CP040925	349389	350096	708	1	NA	hypothetical protein	NO	YES
EPWB_v2c3150	CP040925	353047	353544	498	-1	NA	hypothetical protein	NO	YES
EPWB_v2c3160	CP040925	355102	355743	642	1	NA	hypothetical protein	NO	YES
EPWB_v2c3170	CP040925	357087	357908	822	1	NA	hypothetical protein	NO	YES
EPWB_v2c3180	CP040925	358811	359188	378	1	NA	putative secreted protein	YES	YES
EPWB_v2c3190	CP040925	359319	360956	1638	1	uvrC	excinuclease ABC subunit C	NO	YES
EPWB_v2c3220	CP040925	365836	366507	672	-1	NA	hypothetical protein	NO	YES
EPWB_v2c3230	CP040925	366915	367301	387	-1	NA	putative secreted protein	YES	NO
EPWB_v2c3300	CP040925	375495	375812	318	1	NA	hypothetical protein	NO	YES
EPWB_v2c3310	CP040925	375927	376526	600	1	NA	hypothetical protein	NO	YES
EPWB_v2c3330	CP040925	379008	379196	189	1	NA	putative secreted protein	YES	YES
EPWB_v2c3340	CP040925	379349	380293	945	-1	pldB	putative lysophospholipase	NO	YES
EPWB_v2c3360	CP040925	381228	381893	666	-1	NA	hypothetical protein	NO	YES
EPWB_v2c3380	CP040925	384273	385610	1338	1	NA	hypothetical protein	NO	YES
EPWB_v2c3470	CP040925	392280	392624	345	-1	NA	hypothetical protein	NO	YES
EPWB_v2c3480	CP040925	392645	392857	213	-1	NA	hypothetical protein	NO	YES
EPWB_v2c3620	CP040925	403328	403516	189	-1	rpmF	50S ribosomal protein L32	NO	YES
EPWB_v2c3800	CP040925	423608	424072	465	-1	tsaE	tRNA threonylcarbamoyladenosine biosynthesis protein TsaE	NO	YES
EPWB_v2c3830	CP040925	429734	430327	594	1	NA	hypothetical protein	NO	YES
EPWB_v2c3890	CP040925	437109	437996	888	1	NA	putative secreted protein	YES	YES
EPWB_v2c3970	CP040925	444225	444566	342	1	NA	putative secreted protein, AYWB SAP11-like	YES	YES
EPWB_v2c4000	CP040925	454789	455943	1155	-1	NA	hypothetical protein	NO	YES
EPWB_v2c4030	CP040925	458759	459925	1167	-1	hflB	ATP-dependent Zn protease	NO	YES
EPWB_v2c4250	CP040925	488077	488871	795	-1	plsC	1-acyl-sn-glycerol-3-phosphate acyltransferase	NO	YES
EPWB_v2c4390	CP040925	503869	504156	288	-1	citD	citrate lyase subunit gamma	NO	YES
EPWB_v2c4590	CP040925	526283	526543	261	-1	rpsT	30S ribosomal protein S20	NO	YES
EPWB_v2c5130	CP040925	596350	596808	459	-1	NA	hypothetical protein	NO	YES
EPWB_v2c5140	CP040925	597687	598736	1050	1	znuA	ABC-type Mn/Zn transport system, periplasmic Mn/Zn-binding protein	NO	YES
EPWB_v2c5180	CP040925	601738	602253	516	1	NA	putative secreted protein	YES	YES
EPWB_v2c5320	CP040925	620849	621085	237	1	rpsR	30S ribosomal protein S18	NO	YES
