# Supplementary material for: Accelerating Complete Phytoplasma Genome Assembly by Immunoprecipitation-Based Enrichment and MinION-Based DNA Sequencing for Comparative Analyses
Source: Front Microbiol. 2021 Nov 11;12:766221. doi: 10.3389/fmicb.2021.766221 (PMC8632452; doi:10.3389/fmicb.2021.766221)
Supplement: Supplementary Table 2 — List of genes that encode putative secreted proteins. The genes are organized by the homologous gene clusters (HGC) and identified by locus tags. Annotation available from the AYWB or OY-M genomes are provided in the “note” field. [file Table_2.XLSX]

## Sheet: Sheet1
HGC_id	Ca. P. aurantifolia' NCHU2014	‘Ca P. luffae’ NCHU2019	‘Ca P. ziziphi’ Jwb-nky	‘Ca P. mali’ AT	‘Ca P. australiense’ PAa	‘Ca P. asteris’ AYWB	‘Ca P. asteris’ OY-M	Note
320		LFWB_3020	CWO85_02040			AYWB_032	PAM_518	SAP05
1252						AYWB_033		SAP06
432	EPWB_v2c2440					AYWB_387		SAP08
11		LFWB_0320 LFWB_0600 LFWB_1550 LFWB_2980 LFWB_3370 LFWB_3590 LFWB_4060 LFWB_4280 LFWB_4690 LFWB_5000 LFWB_5450 LFWB_5900 LFWB_7170				AYWB_212 AYWB_376	PAM_562	SAP09/39
34	EPWB_v2c3970	LFWB_0640 LFWB_1510 LFWB_5860	CWO85_00890 CWO85_02055	ATP_00189		AYWB_370	PAM_519	SAP11
1412						AYWB_640		SAP13
35	EPWB_v2c3060	LFWB_0360 LFWB_4650			PA0649	AYWB_073	PAM_070 PAM_331 PAM_371 PAM_542	SAP19
417	EPWB_v2c2900 EPWB_v2c3110					AYWB_022		SAP21
1289						AYWB_127		SAP27
433	EPWB_v2c2050				PA0276	AYWB_402		SAP30
546	EPWB_v2c2150					AYWB_236		SAP40
516						AYWB_237		SAP41
428	EPWB_v2c2850				PA0478	AYWB_258		SAP42
429						AYWB_259	PAM_069 PAM_541	SAP43
556						AYWB_280	PAM_690	SAP44
356	EPWB_v2c2370	LFWB_3550 LFWB_4100			PA0369	AYWB_294		SAP45
65	EPWB_v2c2320	LFWB_5040 LFWB_5490				AYWB_340	PAM_332 PAM_372	SAP48
334					PA0469	AYWB_339	PAM_346	SAP49
1343						AYWB_295		SAP51
63	EPWB_v2c2400	LFWB_3340 LFWB_4310 LFWB_7200	CWO85_00800 CWO85_03080			AYWB_224	PAM_049	SAP54
324	EPWB_v2c2800				PA0310	AYWB_203	PAM_330 PAM_370 PAM_576	SAP55
544						AYWB_367		SAP56
422						AYWB_169	PAM_486	SAP61
547						AYWB_245	PAM_582	SAP63
24			CWO85_01770					SAP64
1373						AYWB_366		SAP66
352						AYWB_368	PAM_577	SAP67
391	EPWB_v2c2870				PA0030		PAM_540	SAP68
540						AYWB_168	PAM_765	TENGU
13		LFWB_3330 LFWB_4320
20	EPWB_v2c2390
279		LFWB_3510 LFWB_4140				AYWB_042
350			CWO85_00590
400		LFWB_3530 LFWB_4120	CWO85_03070		PA0288
414				ATP_00426
427		LFWB_3520 LFWB_4130
469			CWO85_01755
473		LFWB_2700
478	EPWB_v2c3090
486					PA0064 PA0185 PA0467
490					PA0726		PAM_382 PAM_404
513			CWO85_01400
515				ATP_00136	PA0074
519				ATP_00259
584			CWO85_00795 CWO85_03075
592			CWO85_01510 CWO85_02070
596			CWO85_02230
639					PA0119
675	EPWB_v2c0430
686	EPWB_v2c0890
697	EPWB_v2c2070
707	EPWB_v2c2530
710	EPWB_v2c2690
715	EPWB_v2c2780
725	EPWB_v2c3030
731	EPWB_v2c3180
732	EPWB_v2c3230
735	EPWB_v2c3330
744	EPWB_v2c3890
756	EPWB_v2c5180
775		LFWB_1320
806		LFWB_6470
809		LFWB_6530
815		LFWB_6840
816		LFWB_7210
839			CWO85_00790
869			CWO85_01420
870			CWO85_01425
890			CWO85_02325
896			CWO85_02515
922			CWO85_02710
927			CWO85_02740
929			CWO85_02790
967				ATP_00147
1004				ATP_00451
1006				ATP_00458
1008				ATP_00461
1040					PA0263
1089					PA0748
1132							PAM_109
1147							PAM_196
1220							PAM_638
1227							PAM_670
1232							PAM_696
1387						AYWB_400
